# Supplementary material for: Evaluation of BRCA1-related molecular features and microRNAs as prognostic factors for triple negative breast cancers
Source: BMC Cancer. 2015 Oct 21;15:755. doi: 10.1186/s12885-015-1740-9 (PMC4618357; doi:10.1186/s12885-015-1740-9)
Supplement: Additional file 3: — Table of the entire variable and observation dataset. (XLS 53 kb) [file 12885_2015_1740_MOESM3_ESM.xls]

## Sheet: Brut
ID	Relapse	Death	PFS1 (days)	OS (days)	Age	size	Node	Meth	Bloom	Bloom1	Bloom2	Bloom3	Ki67	CK5/6	mRNA.BRCA	Prot.BRCA	BARD1-BRCA1	miR-146a-5p	miR-34a-5p	Let-7b-5p	miR-128	miR-135a-5p	miR-150-5p	miR-210	miR-342-3p	miR-374a-5p	miR-342-5p	miR-23a-3p	miR-143-3p	miR-148b-3p	miR-205-5p	miR-484	miR-155-5p	miR-197-3p	miR-21-5p	miR-27b-3p	miR-142-5p	miR-142-3p	miR-223-3p	miR-503-5p	miR-301b	miR-548c-5p	miR-505-3p	miR-93-5p	miR-378a-3p
BPST2012/01	1	0	1959	5224	60	40	1	0	3	0	0	1	50	1	308.966	84.264	132.468	N/A	N/A	N/A	N/A	N/A	N/A	N/A	N/A	N/A	N/A	N/A	N/A	N/A	N/A	N/A	N/A	N/A	N/A	N/A	N/A	N/A	N/A	N/A	N/A	N/A	N/A	N/A	N/A
BPST2012/03	0	0	4321	4321	47	N/A	N/A	0	2	0	1	0	70	0	113.103	129.949	101.299	210.478	395.441	390.199	135.124	6.7413	110.104	82.103	380.796	191.625	376.561	172.277	280.88	186.036	119.547	268.2	262.9	174.976	316.915	201.319	437.78	193.136	71.7204	476.859	205.858	863.428	170.538	175.493	288.049
BPST2012/04	1	N/A	2222	4300	36	20	0	0	3	0	0	1	50	1	102.069	109.645	N/A	118.588	75.4256	200.517	70.2764	62.3728	111.361	90.7507	88.9692	63.1188	181.229	79.1133	86.9254	90.7039	109.93	126.544	67.2042	81.4142	135.835	76.0378	93.7326	90.9031	105.56	87.932	42.7702	219.334	71.3164	205.586	109.846
BPST2012/05	1	1	1303	1425	50	12	1	0	3	0	0	1	N/A	1	110.345	219.289	96.1039	186.422	202.071	148.91	52.9373	11.5824	183.383	98.5102	180.031	155.645	175.158	98.3998	215.115	77.9749	167.075	203.685	202.803	125.144	157.034	89.8884	390.077	278.25	48.2292	198.146	44.4103	248.632	165.13	94.6734	259.264
BPST2012/06	0	0	4077	4114	34	22	0	0	3	0	0	1	80	1	131.034	56.8528	67.5325	N/A	N/A	N/A	N/A	N/A	N/A	N/A	N/A	N/A	N/A	N/A	N/A	N/A	N/A	N/A	N/A	N/A	N/A	N/A	N/A	N/A	N/A	N/A	N/A	N/A	N/A	N/A	N/A
BPST2012/07	0	0	4104	4119	42	30	0	0	3	0	0	1	60	1	195.862	148.223	171.429	174.99	273.664	132.618	225.416	13.6243	28.8521	126.758	124.716	139.931	138.833	170.319	121.944	104.941	152.635	225.992	141.748	104.584	395.459	76.7829	83.3344	98.8174	54.6527	108.362	48.263	535.104	142.654	69.8258	290.078
BPST2012/08	1	1	1303	1653	53	42	0	0	3	0	0	1	70	1	103.448	55.8376	90.9091	235.167	166.61	144.26	115.843	139.856	49.7845	316.74	103.733	103.352	270.56	136.085	193.819	114.963	59.14	177.821	101.855	132.095	267.007	148.183	90.7373	121.751	274.226	186.273	198.686	262.882	154.903	177.273	211.655
BPST2012/09	1	1	1498	1859	42	8	0	0	3	0	0	1	20	N/A	N/A	N/A	101.299	195.911	65.2728	106.823	301.532	111.996	186.643	98.9092	149.387	160.206	491.539	153.647	96.3696	102.516	109.878	337.008	156.299	185.455	117.568	99.5381	269.478	195.374	49.3197	50.3658	320.894	475.007	211.743	231.399	271.528
BPST2012/10	0	1	2935	2935	82	28	N/A	0	2	0	1	0	1	0	28.9655	14.2132	98.7013	44.3158	122.395	70.6294	32.777	68.9033	7.79309	189.726	100.273	64.3303	113.072	126.154	125.388	47.9723	17.6182	176.73	44.0171	93.4034	81.5472	173.465	25.2564	16.5335	18.1318	144.25	312.886	248.23	47.6652	66.6293	68.2474
BPST2012/100	0	1	4153	4153	28	20	0	1	3	0	0	1	50	0	128.276	16.2437	41.5584	731.492	70.1685	59.7168	137.756	146.732	47.7401	110.223	100.644	102.313	116.962	190.196	27.4593	107.906	2.63371	241.552	529.011	159.978	82.5518	117.677	111.823	101.177	95.6956	11.3416	403.468	367.619	276.063	183.131	164.904
BPST2012/105	0	0	441	580	68	N/A	0	1	N/A	N/A	N/A	N/A	10	1	30.3448	87.3096	70.1299	296.203	183.659	60.2137	26.8305	28.1664	545.825	38.3409	256.51	95.9114	629.048	37.9094	193.945	76.8105	78.0088	98.4765	152.868	94.0525	56.8193	36.5857	353.171	282.669	262.187	92.8561	235.913	607.892	117.788	32.2384	108.691
BPST2012/12	0	0	3731	3731	44	6	N/A	0	1	1	0	0	15	1	125.517	155.33	142.857	238.584	48.555	349.341	42.3188	118.643	277.761	27.5599	195.34	109.632	294.225	215.914	36.2646	88.3045	27.041	129.85	237.251	113.78	272.222	115.822	61.3324	100.947	117.92	257.233	67.9094	200.787	76.2949	81.4409	112.545
BPST2012/13	0	0	3689	3718	53	22	0	0	3	0	0	1	80	0	26.2069	29.4416	75.3247	404.767	67.1038	113.902	504.098	35.3463	57.492	37.83	155.287	105.493	213.566	58.6386	31.273	35.2117	80.7574	427.495	372.906	98.5495	116.695	50.4374	42.874	86.2504	38.8986	27.2866	67.1307	351.674	386.275	208.129	261.321
BPST2012/14	0	1	849	860	63	100	1	0	1	1	0	0	50	0	246.897	100.508	101.299	N/A	N/A	N/A	N/A	N/A	N/A	N/A	N/A	N/A	N/A	N/A	N/A	N/A	N/A	N/A	N/A	N/A	N/A	N/A	N/A	N/A	N/A	N/A	N/A	N/A	N/A	N/A	N/A
BPST2012/15	1	1	790	1483	59	N/A	0	1	3	0	0	1	60	1	74.4828	149.239	83.1169	89.8394	257.355	453.697	190.619	93.0389	37.8228	643.251	247.254	211.225	206.802	683.263	464.353	384.999	710.263	359.987	203.874	117.714	499.936	476.234	137.437	155.74	184.832	326.064	436.214	378.06	234.455	351.394	196.809
BPST2012/16	0	0	3631	3613	58	14	1	0	3	0	0	1	70	1	41.3793	35.533	38.961	247.513	53.7223	70.9544	66.3975	26.7662	645.682	41.3246	250.223	96.3945	678.001	54.8494	34.6146	44.8207	15.267	95.2199	222.289	50.8883	64.7861	41.0949	292.932	422.711	90.6739	41.9786	254.272	967.4	159.622	30.4027	154.934
BPST2012/17	1	1	1340	1474	57	15	0	0	3	0	0	1	50	1	158.621	99.4924	N/A	N/A	N/A	N/A	N/A	N/A	N/A	N/A	N/A	N/A	N/A	N/A	N/A	N/A	N/A	N/A	N/A	N/A	N/A	N/A	N/A	N/A	N/A	N/A	N/A	N/A	N/A	N/A	N/A
BPST2012/18	1	1	584	1124	30	20	1	1	N/A	N/A	N/A	N/A	20	N/A	N/A	N/A	N/A	155.644	55.0152	164.817	37.219	121.815	213.325	130.771	385.594	141.748	335.204	201.301	175.6	43.9006	447.563	318.73	131.208	103.435	205.423	141.957	51.2992	172.393	287.133	24.2538	47.8924	315.349	234.028	150.334	263.651
BPST2012/19	0	1	102	215	89	53	1	0	2	0	1	0	50	0	220.69	20.3046	77.9221	86.9414	121.69	99.2859	169.621	147.017	11.4949	146.193	161.823	127.12	127.666	171.74	117.966	159.921	94.9979	401.423	73.9714	127.747	242.531	68.8122	13.9808	29.0786	35.8509	51.8848	71.8483	187.387	294.021	356.952	120.145
BPST2012/20	1	1	282	302	65	45	1	0	3	0	0	1	40	1	131.034	221.32	155.844	176.334	242.649	204.015	136.688	251.549	90.2102	227.021	286.085	318.913	165.985	333.318	361.001	187.938	269.352	389.142	185.788	351.17	199.413	293.802	297.489	205.399	101.289	195.209	215.999	376.33	390.846	273.525	227.891
BPST2012/21	0	0	1288	1457	56	N/A	0	0	N/A	N/A	N/A	N/A	N/A	0	59.3103	92.3858	116.883	N/A	N/A	N/A	N/A	N/A	N/A	N/A	N/A	N/A	N/A	N/A	N/A	N/A	N/A	N/A	N/A	N/A	N/A	N/A	N/A	N/A	N/A	N/A	N/A	N/A	N/A	N/A	N/A
BPST2012/22	1	0	779	1282	46	14	0	0	3	0	0	1	10	0	27.5862	111.675	168.831	N/A	N/A	N/A	N/A	N/A	N/A	N/A	N/A	N/A	N/A	N/A	N/A	N/A	N/A	N/A	N/A	N/A	N/A	N/A	N/A	N/A	N/A	N/A	N/A	N/A	N/A	N/A	N/A
BPST2012/23	0	0	1190	1333	51	N/A	1	1	3	0	0	1	60	0	227.586	103.553	88.3117	163.851	26.3718	59.3631	62.0537	20.5345	146.155	8.56059	162.904	27.0106	221.396	93.6817	6.71975	72.6524	311.262	273.05	150.012	323.668	20.1784	24.3258	55.2996	16.6555	24.1331	18.416	32.8735	161.094	208.954	176.429	104.534
BPST2012/24	1	1	254	749	82	60	1	1	3	0	0	1	85	1	125.517	64.9746	70.1299	120.594	88.3393	176.672	67.2621	6.28361	45.436	286.409	178.392	39.294	363.373	129.287	56.9502	120.929	1024.01	664.972	380.046	488.454	37.3025	59.7018	37.09	9.03071	65.2804	83.7509	208.338	245.616	866.798	856.962	294.844
BPST2012/25	0	0	1169	1190	31	30	1	1	3	0	0	1	80	0	51.0345	46.7005	54.5455	N/A	N/A	N/A	N/A	N/A	N/A	N/A	N/A	N/A	N/A	N/A	N/A	N/A	N/A	N/A	N/A	N/A	N/A	N/A	N/A	N/A	N/A	N/A	N/A	N/A	N/A	N/A	N/A
BPST2012/26	1	1	602	882	51	N/A	0	1	3	0	0	1	80	1	49.6552	78.1726	101.299	85.8162	95.6601	77.3538	33.4334	31.454	19.2691	410.835	107.738	19.6629	654.781	34.5829	38.3569	22.6846	425.242	356.927	56.4154	323.414	45.3512	45.8167	15.2372	16.7308	42.7886	114.074	245.564	652.905	214.391	256.073	390.034
BPST2012/27	0	0	1056	1102	52	15	0	1	3	0	0	1	20	1	51.0345	99.4924	187.013	N/A	N/A	N/A	N/A	N/A	N/A	N/A	N/A	N/A	N/A	N/A	N/A	N/A	N/A	N/A	N/A	N/A	N/A	N/A	N/A	N/A	N/A	N/A	N/A	N/A	N/A	N/A	N/A
BPST2012/28	0	0	997	1044	37	32	0	1	3	0	0	1	90	1	128.276	46.7005	103.896	N/A	N/A	N/A	N/A	N/A	N/A	N/A	N/A	N/A	N/A	N/A	N/A	N/A	N/A	N/A	N/A	N/A	N/A	N/A	N/A	N/A	N/A	N/A	N/A	N/A	N/A	N/A	N/A
BPTS2011/02	0	0	5413	5427	42	10	0	0	3	0	0	1	10	N/A	11.0345	81.2183	N/A	474.137	100.091	135.028	54.4821	50.2518	592.121	49.3794	372.96	299.559	397.044	137.289	126.418	114.295	215.005	195.463	661.788	121.124	164.625	85.0198	540.545	779.674	317.014	198.436	131.523	239.525	149.128	140.486	336.815
BPTS2011/03	1	1	2011	2624	75	N/A	0	0	2	0	1	0	5	0	200	71.066	150.649	237.273	216.039	67.8741	63.9827	4.79325	34.779	109.796	153.734	132.391	193.881	118.096	130.33	119.521	14.256	235.149	129.689	79.7584	97.5755	89.6041	114.856	87.4332	19.8184	70.2185	72.7114	283.038	71.0559	75.0106	530.841
BPTS2011/05	0	1	4998	4998	69	9	0	1	3	0	0	1	50	1	208.276	N/A	150.649	N/A	N/A	N/A	N/A	N/A	N/A	N/A	N/A	N/A	N/A	N/A	N/A	N/A	N/A	N/A	N/A	N/A	N/A	N/A	N/A	N/A	N/A	N/A	N/A	N/A	N/A	N/A	N/A
BPTS2011/07	0	0	4587	4643	41	12	0	1	2	0	1	0	50	0	96.5517	38.5787	N/A	N/A	N/A	N/A	N/A	N/A	N/A	N/A	N/A	N/A	N/A	N/A	N/A	N/A	N/A	N/A	N/A	N/A	N/A	N/A	N/A	N/A	N/A	N/A	N/A	N/A	N/A	N/A	N/A
BPTS2011/09	0	0	4571	4575	47	33	0	1	3	0	0	1	50	0	26.2069	69.0355	N/A	161.928	325.021	199.813	43.667	28.1194	59.3732	318.99	217.49	185.012	1137.39	264.315	76.358	346.694	25.6114	114.28	194.683	457.307	253.134	185.664	81.2656	45.1477	35.2899	121.371	426.559	1099.14	103.41	77.4577	166.211
BPTS2011/11	1	1	468	580	79	80	1	1	3	0	0	1	20	0	66.2069	28.4264	57.1429	81.3841	53.3464	291.185	103.4	31.9498	4.1291	37.967	49.0885	187.39	140.311	88.177	67.629	139.355	4.97918	141.711	13.872	206.078	26.0275	86.593	10.7577	5.63282	3.66641	357.299	151.581	611.603	200.408	241.626	722.825
BPTS2011/14	1	0	619	4250	69	20	1	0	3	0	0	1	70	1	277.241	115.736	244.156	39.9968	156.33	74.2577	27.7378	110.278	7.66401	278.439	46.7849	52.8169	101.785	95.7374	65.3472	53.7164	8.30518	111.531	81.6397	48.9762	144.02	57.1042	69.2178	32.7577	91.1381	88.02	104.588	237.572	66.9303	293.079	109.531
BPTS2011/15	1	1	951	947	75	25	0	0	3	0	0	1	60	0	N/A	N/A	N/A	64.7351	115.341	566.276	77.5286	10.1076	25.7364	88.919	132.862	99.9754	194.284	83.1537	144.17	73.7929	100.026	142.142	52.3983	65.3218	107.294	86.6344	123.927	50.7217	21.3359	134.41	72.8625	187.749	58.653	71.94	135.105
BPTS2011/16	0	1	674	693	38	33	0	1	3	0	0	1	70	0	30.3448	51.7766	103.896	321.155	59.9622	210.481	199.993	105.575	9.26259	114.498	47.0232	171.313	170.729	101.589	41.37	88.821	5.56951	103.06	133.576	88.5593	36.9111	83.5108	39.3832	39.6179	130.903	16.0286	64.0287	608.051	192.512	126.791	207.041
TN2011/09	1	1	295	519	69	95	0	1	3	0	0	1	80	1	216.552	49.7462	75.3247	287.862	45.9674	124.176	82.8619	39.7385	21.8472	202.4	81.1159	95.4795	97.8296	85.0156	192.839	65.2479	148.991	287.125	102.245	78.8929	100.507	60.5984	33.5086	44.2777	39.8478	111.525	189.331	241.022	159.253	183.283	139.265
TN2011/13	1	1	838	1468	59	9	0	0	3	0	0	1	60	N/A	108.966	152.284	153.247	153.198	114.549	165.867	98.2383	18.8225	117.425	75.7708	235.172	178.449	761.345	192.496	121.095	144.583	142.479	193.812	199.542	223.845	203.778	106.499	216.604	218.264	407.398	117.083	285.529	753.246	105.295	142.171	263.101
TN2011/15	0	0	4508	4525	50	10	0	0	1	1	0	0	0	0	53.7931	87.3096	25.974	109.714	257.035	388.872	74.6706	24.5803	86.5056	29.982	368.824	168.072	350.787	285.326	237.999	214.971	356.644	309.828	106.095	142.854	295.616	268.03	97.5669	121.004	292.048	142.924	37.3077	226.964	162.062	111.244	131.085
TN2011/16	0	0	4502	4502	68	25	N/A	1	3	0	0	1	70	1	104.828	60.9137	N/A	N/A	N/A	N/A	N/A	N/A	N/A	N/A	N/A	N/A	N/A	N/A	N/A	N/A	N/A	N/A	N/A	N/A	N/A	N/A	N/A	N/A	N/A	N/A	N/A	N/A	N/A	N/A	N/A
TN2011/18	1	1	197	338	59	N/A	N/A	1	3	0	0	1	70	1	147.586	114.721	57.1429	311.668	26.8417	168.039	357.004	18.2308	27.9177	659.89	153.597	89.4095	317.457	53.9289	74.2417	78.6541	22.915	809.458	201.918	351.282	58.4296	79.276	68.0901	40.9119	7.47699	118.509	334.48	1150.02	541.591	610.449	267.267
TN2011/20	0	0	4459	4459	59	25	0	1	1	1	0	0	3	N/A	131.034	N/A	N/A	70.8117	156.763	427.172	54.2125	18.4694	39.958	26.3272	321.401	109.106	365.97	134.582	297.771	3.67716	261.819	112.105	30.316	139.788	106.939	118.568	62.664	53.3491	40.7464	169.365	48.338	273.065	72.7093	42.4916	128.314
TN2011/27	0	0	4271	4271	62	55	N/A	0	3	0	0	1	30	0	84.1379	36.5482	97.4026	115.87	349.399	455.08	125.492	8.33038	38.0889	79.2275	239.664	193.831	159.902	226.249	255.352	377.107	285.82	305.567	64.2158	167.425	176.157	226.536	53.9962	84.1952	72.9752	273.467	135.492	810.857	223.561	189.802	307.644
TN2011/29	0	0	4270	4270	38	14	N/A	0	3	0	0	1	N/A	0	34.4828	11.1675	49.3506	561.019	112.321	184.391	344.779	6.01657	332.452	57.8338	369.462	254.992	419.577	164.503	44.1931	214.106	100.83	487.222	777.943	188.666	194.52	114.26	256.611	511.278	171.336	23.7876	423.39	882.48	1523.84	404.118	252.631
TN2011/30	0	0	4263	4263	74	15	0	0	1	1	0	0	0.5	N/A	40	123.858	148.052	64.09	155.469	268.509	40.1394	7.87989	31.4867	41.4423	280	101.39	240.809	123.66	183.47	104.4	93.21	157.17	66.68	100.56	137.48	148.01	1.32727	84.9938	177.657	145.241	41.3733	310.939	70.9352	50.9754	140.719
TN2011/34	0	0	4224	4224	45	19	0	0	3	0	0	1	50	0	97.931	314.721	233.766	106.812	97.5833	85.724	149.365	21.1698	34.9568	84.5446	140.894	158.858	856.289	64.9632	102.53	79.8723	211.029	225.003	113.001	120.939	151.418	52.6472	170.774	94.1872	20.168	53.0174	321.136	1232.92	213.063	211.892	419.983
TN2011/35	0	0	4216	4241	56	30	0	0	2	0	1	0	50	0	129.655	126.904	137.662	74.0857	78.7146	148.452	143.619	139.755	33.2032	71.3125	94.0957	127.291	347.162	106.663	101.732	106.446	38.4108	276.99	55.7377	159.813	97.663	77.8963	60.8782	64.9032	47.5844	21.4946	275.738	795.68	274.478	250.74	130.781
TN2011/37	0	0	4168	4175	47	12	0	0	1	1	0	0	1	0	N/A	N/A	N/A	N/A	N/A	N/A	N/A	N/A	N/A	N/A	N/A	N/A	N/A	N/A	N/A	N/A	N/A	N/A	N/A	N/A	N/A	N/A	N/A	N/A	N/A	N/A	N/A	N/A	N/A	N/A	N/A
TN2011/42	0	0	4300	4300	55	20	0	0	3	0	0	1	70	1	N/A	137.056	N/A	118.342	55.9666	137.451	225.361	55.328	47.3719	243.395	176.693	172.839	77.1043	190.02	85.7034	305.46	332.454	401.13	72.95	542.954	107.075	232.276	64.6899	82.2656	46.7099	123.794	425.092	465.694	435.799	349.449	350.454
TN2011/43	0	1	867	882	69	17	N/A	0	3	0	0	1	70	0	277.241	121.827	85.7143	N/A	N/A	N/A	N/A	N/A	N/A	N/A	N/A	N/A	N/A	N/A	N/A	N/A	N/A	N/A	N/A	N/A	N/A	N/A	N/A	N/A	N/A	N/A	N/A	N/A	N/A	N/A	N/A
TN2011/45	0	0	4018	4018	73	15	0	1	3	0	0	1	N/A	1	71.7241	115.736	106.494	210.391	111.666	227.83	85.5179	312.693	34.7549	216.964	103.009	194	467.339	282.096	163.658	126.847	10.5234	173.718	85.888	144.515	199.69	303.154	110.652	92.4903	56.2541	76.9774	175.267	566.353	124.691	161.71	424.875
TN2011/47	1	1	532	781	59	32	1	0	3	0	0	1	80	1	161.379	177.665	218.182	35.0415	490.902	142.132	44.6739	24.0809	8.93031	687.62	92.2251	129.408	183.756	200.121	303.676	79.5072	689.35	225.823	47.5388	165.34	456.164	237.466	135.516	25.4287	35.6072	467.932	212.888	218.356	177.192	175.031	139.345
TN2011/48	0	0	3972	3992	47	21	1	1	3	0	0	1	80	0	71.7241	132.995	181.818	352.145	210.009	74.2288	154.859	26.8444	187.923	248.683	349.494	108.686	271.857	80.8194	97.1589	85.2982	47.3842	297.556	426.093	184.202	145.599	108.89	430.873	293.439	63.3937	179.497	52.461	302.647	177.873	223.763	399.132
TN2011/49	1	1	484	506	81	N/A	N/A	0	3	0	0	1	40	1	27.5862	85.7868	122.078	67.9684	384.745	227.386	72.5377	161.956	27.8775	165.074	155.869	133.326	947.304	238.317	160.954	203.695	286.45	145.599	59.0669	127.501	273	231.809	112.305	40.7981	31.2972	76.0217	355.269	915.444	115.804	152.598	212.368
TN2011/51	0	1	3636	3636	72	25	0	0	2	0	1	0	20	0	357.241	135.025	98.7013	12.0172	101.131	81.8899	203.003	4.20247	2.28406	34.1088	258.927	56.5774	246.264	49.1013	62.1808	58.9169	4.14369	270.595	9.2235	74.0367	48.5381	38.1938	14.2083	11.3262	3.99691	100.337	48.374	95.7672	46.0466	105.066	42.4652
TN2011/52	0	1	468	468	81	20	N/A	0	3	0	0	1	20	1	96.5517	142.132	93.5065	71.4088	196.624	111.367	202.751	154.061	38.5348	93.2586	74.07	140.954	65.4889	176.754	149.546	212.239	185.704	180.694	82.0593	84.6483	186.372	158.317	119.109	112.189	34.1618	64.3637	186.119	174.253	116.29	146.797	103.15
TN2011/58	0	0	3843	3843	43	5	0	1	3	0	0	1	80	1	73.1034	187.817	80.5195	N/A	N/A	N/A	N/A	N/A	N/A	N/A	N/A	N/A	N/A	N/A	N/A	N/A	N/A	N/A	N/A	N/A	N/A	N/A	N/A	N/A	N/A	N/A	N/A	N/A	N/A	N/A	N/A
TN2011/61	0	0	3784	3784	79	25	0	0	3	0	0	1	N/A	1	231.724	161.929	135.065	197.789	75.802	70.3569	93.0073	10.1422	20.2794	178.607	67.5002	100.38	410.236	165.225	37.3244	52.7862	52.471	60.974	151.99	64.6477	75.9635	101.803	216.045	66.3214	69.9198	25.3999	153.852	803.779	132.804	144.163	172.539
TN2011/66	1	1	265	487	72	N/A	N/A	0	3	0	0	1	30	N/A	N/A	N/A	N/A	N/A	N/A	N/A	N/A	N/A	N/A	N/A	N/A	N/A	N/A	N/A	N/A	N/A	N/A	N/A	N/A	N/A	N/A	N/A	N/A	N/A	N/A	N/A	N/A	N/A	N/A	N/A	N/A
TN2011/68	1	1	1800	3091	79	50	0	0	3	0	0	1	5	0	N/A	114.721	75.3247	52.3022	156.782	161.456	54.0205	116.074	7.86583	19.8483	65.8929	71.8007	86.5447	103.259	31.5863	95.4409	148.075	161.484	10.3161	92.8097	43.0144	126.238	19.0753	20.6	9.42762	12.1185	24.0339	136.82	61.6485	91.2867	41.3259
TN2011/69	0	0	3717	3717	66	105	N/A	0	3	0	0	1	N/A	0	57.931	156.345	111.688	N/A	N/A	N/A	N/A	N/A	N/A	N/A	N/A	N/A	N/A	N/A	N/A	N/A	N/A	N/A	N/A	N/A	N/A	N/A	N/A	N/A	N/A	N/A	N/A	N/A	N/A	N/A	N/A
TN2011/70	1	1	211	613	43	20	1	1	3	0	0	1	50	0	28.9655	123.858	N/A	156.714	147.562	109.536	167.918	250.16	28.8219	219.219	107.825	120.265	65.5427	165.301	73.5105	99.9309	113.377	235.797	40.7772	96.2088	75.466	110.343	129.97	111.988	241.292	87.9581	219.976	180.805	154.738	183.015	195.585
TN2011/71	0	1	1056	1056	88	65	N/A	1	3	0	0	1	50	1	248.276	165.482	163.636	101.47	104.997	113.177	93.7526	682.924	19.6595	155.962	87.8214	236.376	336.354	211.892	143.53	201.614	269.406	203.21	214.266	268.658	213.396	404.005	146.014	93.6177	529.542	297.781	589.832	325.042	139.954	118.36	248.862
TN2011/82	0	0	2459	2459	41	10	N/A	1	3	0	0	1	90	0	93.7931	89.3401	77.9221	288.135	94.9794	194.815	184.07	79.2571	599.524	68.6168	411.077	404.909	806.558	141.154	73.9035	146.864	44.2008	185.068	253.004	338.726	139.535	153.609	315.504	412.21	125.091	49.9383	453.181	1308.52	497.604	306.149	270.753
TN2011/89	0	0	2051	2078	42	10	0	0	3	0	0	1	80	0	86.8966	127.919	44.1558	N/A	N/A	N/A	N/A	N/A	N/A	N/A	N/A	N/A	N/A	N/A	N/A	N/A	N/A	N/A	N/A	N/A	N/A	N/A	N/A	N/A	N/A	N/A	N/A	N/A	N/A	N/A	N/A
TN2011/90	0	0	2047	2047	55	10	0	0	3	0	0	1	60	0	93.7931	114.721	57.1429	113.911	50.8565	155.247	197.979	242.234	18.368	20.5634	94.0077	147.415	99.219	77.3095	84.2494	346.815	145.418	162.703	36.7788	191.246	70.1259	39.8952	11.9146	17.15	47.0745	36.2415	115.541	265.736	479.742	458.971	196.962
TN2011/92	0	0	1995	2022	74	6	N/A	1	3	0	0	1	50	1	234.483	89.3401	46.7532	N/A	N/A	N/A	N/A	N/A	N/A	N/A	N/A	N/A	N/A	N/A	N/A	N/A	N/A	N/A	N/A	N/A	N/A	N/A	N/A	N/A	N/A	N/A	N/A	N/A	N/A	N/A	N/A
TN2011/97	0	0	1351	1351	27	N/A	N/A	1	3	0	0	1	90	0	48.2759	39.5939	103.896	507.42	86.2255	137.517	260.874	125.621	25.1507	222.941	380.124	193.149	267.913	68.0255	40.824	101.154	46.9025	96.8115	197.809	294.185	31.9644	268.466	61.7631	46.1219	17.2965	186.409	989.063	523.607	331.928	446.541	293.684
