# Supplementary material for: Evaluation of BRCA1-related molecular features and microRNAs as prognostic factors for triple negative breast cancers
Source: BMC Cancer. 2015 Oct 21;15:755. doi: 10.1186/s12885-015-1740-9 (PMC4618357; doi:10.1186/s12885-015-1740-9)
Supplement: Additional file 4: — Results of the univariate analyses performed on the dataset. (XLS 109 kb) [file 12885_2015_1740_MOESM4_ESM.xls]

## Sheet: Cox (PFS)
							95% CI
Variable	N total	N event	Global pval	B	Sign	Exp(B)	inf	sup
miR-210	49	20	0	0.004	0	1.004	1.002	1.007
miR-205-5p	49	20	0.001	0.003	0.002	1.003	1.001	1.005
Node	53	21	0.001	-1.344	0.003	0.261	0.108	0.63
miR-484	49	20	0.014	0.004	0.015	1.004	1.001	1.008
CK5/6	61	20	0.017	1.106	0.024	3.023	1.159	7.881
miR-93-5p	49	20	0.017	0.003	0.019	1.003	1.001	1.006
Bloom3	65	23	0.025	1.963	0.055	7.117	0.957	52.955
miR-342-3p	49	20	0.042	-0.005	0.049	0.995	0.99	1
Size	57	18	0.048	0.016	0.055	1.016	1	1.032
Age	68	24	0.067	0.025	0.07	1.025	0.998	1.053
Bloom1	65	23	0.081	-3.195	0.262	0.041	0	10.892
miR-146a	49	20	0.088	-0.004	0.093	0.996	0.992	1.001
miR-143-3p	49	20	0.113	0.003	0.116	1.003	0.999	1.007
miR-155-5p	49	20	0.114	-0.003	0.123	0.997	0.993	1.001
miR-150-5p	49	20	0.123	-0.004	0.151	0.996	0.991	1.001
miR-142-3p	49	20	0.184	-0.003	0.195	0.997	0.993	1.002
miR-548c-5p	49	20	0.19	-0.001	0.196	0.999	0.997	1.001
miR-374a-5p	49	20	0.202	-0.005	0.2	0.995	0.988	1.003
Bloom2	65	23	0.233	-1.155	0.259	0.315	0.042	2.343
BARD1-BRCA1	55	18	0.266	0.005	0.267	1.005	0.996	1.014
miR-128	49	20	0.278	-0.003	0.28	0.997	0.991	1.003
miR-503-5p	49	20	0.391	0.002	0.392	1.002	0.998	1.005
miR-148b-3p	49	20	0.394	-0.002	0.397	0.998	0.992	1.003
miR-342-5p	49	20	0.406	-0.001	0.408	0.999	0.997	1.001
miR-378a-3p	49	20	0.425	0.001	0.425	1.001	0.998	1.005
miR-142-5p	49	20	0.433	-0.001	0.435	0.999	0.995	1.002
BRCA1 protein	61	20	0.496	0.002	0.496	1.002	0.995	1.009
miR-23a-3p	49	20	0.502	0.001	0.503	1.001	0.997	1.005
BRCA1 mRNA	61	19	0.525	0.002	0.526	1.002	0.996	1.007
miR-34a	49	20	0.552	0.001	0.553	1.001	0.997	1.005
miR-301b	49	20	0.648	-0.001	0.648	0.999	0.997	1.002
miR-21-5p	49	20	0.768	0.001	0.768	1.001	0.996	1.005
miR-197-3p	49	20	0.814	0	0.814	1	0.997	1.004
miR-505-3p	49	20	0.841	0	0.841	1	0.998	1.002
miR-135a-5p	49	20	0.874	0	0.874	1	0.996	1.004
miR-223-3p	49	20	0.889	0	0.889	1	0.996	1.004
let-7b	49	20	0.906	0	0.907	1	0.997	1.004
Methylation	68	24	0.911	-0.048	0.911	0.953	0.407	2.23
Ki67	62	23	0.964	0	0.964	1	0.986	1.015
miR-27b-3p	49	20	0.97	0	0.97	1	0.995	1.005

## Sheet: Spearman cor.
			Rechute	PFS1(month)	Death	OS (months)	Age	size	Node	Meth	Bloom	Bloom1	Bloom2	Bloom3	Ki67	CK5/6	mRNA.BRCA	Prot.BRCA	BARD1-BRCA1	miR-146a-5p	miR-34a-5p	Let-7b-5p	miR-128	miR-135a-5p	miR-150-5p	miR-210	miR-342-3p	miR-374a-5p	miR-342-5p	miR-23a-3p	miR-143-3p	miR-148B-3p	miR-205-5p	miR-484	miR-155-5p	miR-197-3p	miR-21-5p	miR-27b-3p	miR-142-5p	miR-142-3p	miR-223-3p	miR-503-5p	miR-301b	miR-548c-5p	miR-505-3p	miR-93-5p	miR-378a-3p
Rho de Spearman	Relapse	Coefficient de corrélation	1	-0.601218	0.616811	-0.437887	0.181925	0.161704	0.261754	-0.0867467	0.287805	-0.231276	-0.148645	0.282259	-0.0338587	0.298442	0.111455	0.0935217	0.132533	-0.215003	0.0735538	0.135792	-0.209345	0.0424349	-0.158424	0.39323	-0.25178	-0.200859	-0.144279	-0.0226319	0.172569	-0.110331	0.229148	0.149937	-0.200859	-0.0480929	-0.00282899	-0.014145	0.00848698	-0.118818	-0.0594089	0.130134	-0.00848698	-0.172569	-0.0650668	0.186714	0.0905278
		Sig. (bilatérale)		4.69335e-08	2.13253e-08	0.00018816	0.13463	0.225246	0.0583162	0.478482	0.019115	0.0617049	0.233592	0.0216658	0.792212	0.0184691	0.38845	0.469686	0.330194	0.133757	0.611707	0.347079	0.144544	0.769826	0.271835	0.00472786	0.0777549	0.161914	0.317483	0.87603	0.230763	0.445608	0.109439	0.298672	0.161914	0.740147	0.984444	0.922333	0.953354	0.411171	0.681937	0.367722	0.953354	0.230763	0.653481	0.194176	0.531825
		N	69	69	68	68	69	58	53	69	66	66	66	66	63	62	62	62	56	50	50	50	50	50	50	50	50	50	50	50	50	50	50	50	50	50	50	50	50	50	50	50	50	50	50	50	50
	PFS (months)	Coefficient de corrélation	-0.601218	1	-0.602845	0.931458	-0.292325	-0.326343	-0.494243	-0.125994	-0.300002	0.249001	0.145943	-0.29298	-0.136313	-0.210117	-0.115435	-0.0238386	0.0126515	0.134844	0.112562	0.139262	0.0256435	-0.299462	0.306425	-0.367749	0.323809	0.254274	0.263782	0.140415	-0.0213696	0.138782	-0.113187	-0.101614	0.151076	0.044564	0.20097	0.17912	0.128554	0.257491	0.111794	0.0472532	-0.0861026	0.221331	-0.114099	-0.264935	0.119381
		Sig. (bilatérale)	4.69335e-08		5.33168e-08	1.09928e-30	0.0147945	0.0124154	0.00016898	0.302268	0.0143923	0.0437874	0.242296	0.0169704	0.286755	0.101182	0.371627	0.854083	0.926266	0.350484	0.436402	0.334776	0.859689	0.0346256	0.0304404	0.00860455	0.0217933	0.0747611	0.0641727	0.330752	0.882895	0.336462	0.433846	0.482577	0.294974	0.758617	0.161677	0.213267	0.373617	0.0710336	0.43956	0.744529	0.552148	0.122421	0.430125	0.0629752	0.408939
		N	69	69	68	68	69	58	53	69	66	66	66	66	63	62	62	62	56	50	50	50	50	50	50	50	50	50	50	50	50	50	50	50	50	50	50	50	50	50	50	50	50	50	50	50	50
	Death	Coefficient de corrélation	0.616811	-0.602845	1	-0.607366	0.387298	0.299632	0.20216	0.00534103	0.0816289	-0.179298	0.0875511	0.0618984	-0.101129	0.108819	0.249953	0.020828	-0.0222338	-0.259808	0.0375278	-0.0433013	-0.00866025	0.190526	-0.366617	0.352184	-0.357957	-0.161658	-0.300222	0.0663953	0.127017	-0.034641	0.0981495	0.219393	-0.219393	-0.0837158	-0.0635085	0.069282	-0.135677	-0.23094	-0.155885	0.034641	0.0779423	-0.291562	-0.0721688	0.0375278	-0.0779423
		Sig. (bilatérale)	2.13253e-08	5.33168e-08		3.9823e-08	0.00110285	0.0235521	0.150648	0.965521	0.518005	0.152974	0.487998	0.624255	0.434159	0.403827	0.0520444	0.873414	0.870794	0.0714193	0.797949	0.767671	0.952906	0.189757	0.00957041	0.0130749	0.0115597	0.267123	0.0360892	0.650355	0.384466	0.813201	0.502263	0.129867	0.129867	0.567398	0.664636	0.636196	0.352614	0.110374	0.284809	0.813201	0.594503	0.0420885	0.622166	0.797949	0.594503
		N	68	68	68	68	68	57	52	68	65	65	65	65	62	61	61	61	56	49	49	49	49	49	49	49	49	49	49	49	49	49	49	49	49	49	49	49	49	49	49	49	49	49	49	49	49
	OS (months)	Coefficient de corrélation	-0.437887	0.931458	-0.607366	1	-0.254617	-0.307321	-0.367683	-0.150068	-0.258438	0.215301	0.124328	-0.252154	-0.138205	-0.130513	-0.0305727	-0.0116491	0.101108	0.0654609	0.151534	0.109033	-0.0653588	-0.310314	0.271027	-0.284242	0.288681	0.176178	0.21674	0.148218	-0.0374499	0.0964821	-0.116738	-0.0831654	0.13832	-0.00836756	0.216077	0.132656	0.110462	0.232608	0.184495	0.0483686	-0.109442	0.160514	-0.152351	-0.206332	0.0855634
		Sig. (bilatérale)	0.00018816	1.09928e-30	3.9823e-08		0.0361381	0.0200505	0.00732723	0.221903	0.0376525	0.0849985	0.323766	0.0427286	0.284066	0.316078	0.815066	0.929	0.458415	0.654964	0.29863	0.455813	0.655468	0.0300065	0.0596138	0.0477748	0.0442566	0.225931	0.13469	0.309453	0.798359	0.509587	0.424403	0.569957	0.343226	0.954496	0.135917	0.363536	0.449895	0.107754	0.204424	0.741375	0.454118	0.270567	0.296004	0.154912	0.558847
		N	68	68	68	68	68	57	52	68	65	65	65	65	62	61	61	61	56	49	49	49	49	49	49	49	49	49	49	49	49	49	49	49	49	49	49	49	49	49	49	49	49	49	49	49	49
	Age	Coefficient de corrélation	0.181925	-0.292325	0.387298	-0.254617	1	0.361098	0.142495	-0.158891	-0.115664	-0.00692125	0.173179	-0.129076	-0.289613	0.202098	0.320526	0.113942	0.101664	-0.562571	0.208368	-0.0308107	-0.235959	-0.032493	-0.513351	0.0637843	-0.337331	-0.257156	-0.17328	0.0391262	0.221106	0.0505179	0.0285515	-0.0663318	-0.400587	-0.187027	-0.0767623	0.0347521	-0.253936	-0.449134	-0.323103	0.122618	-0.0452306	-0.208368	-0.343435	-0.154582	-0.239468
		Sig. (bilatérale)	0.13463	0.0147945	0.00110285	0.0361381		0.00535588	0.30875	0.19222	0.355062	0.956015	0.164357	0.301645	0.0213193	0.115201	0.0110896	0.377888	0.455931	2.11686e-05	0.14647	0.831792	0.0990114	0.822751	0.000137634	0.659891	0.0165912	0.0714151	0.228817	0.787338	0.122811	0.727537	0.843966	0.647184	0.00394256	0.193416	0.596219	0.810647	0.0751619	0.00106885	0.0220988	0.396262	0.755117	0.14647	0.0146138	0.283777	0.0939478
		N	69	69	68	68	69	58	53	69	66	66	66	66	63	62	62	62	56	50	50	50	50	50	50	50	50	50	50	50	50	50	50	50	50	50	50	50	50	50	50	50	50	50	50	50	50
	Tumour size	Coefficient de corrélation	0.161704	-0.326343	0.299632	-0.307321	0.361098	1	0.355789	0.0601171	0.0395191	-0.135739	0.117051	0.0216529	0.130881	-0.0565112	0.215182	-0.176632	0.0877432	-0.268708	0.19327	0.00900355	-0.0221155	0.0134616	-0.570983	0.376488	-0.403324	-0.19126	-0.34502	-0.0086539	0.117658	0.00830425	0.0656473	0.0851404	-0.303061	0.021591	-0.155508	0.0540213	-0.427712	-0.587766	-0.3521	0.161277	0.00769235	-0.0791089	-0.0013112	0.0565563	-0.0941439
		Sig. (bilatérale)	0.225246	0.0124154	0.0235521	0.0200505	0.00535588		0.0141127	0.653953	0.770389	0.314043	0.385873	0.872981	0.350233	0.690689	0.125525	0.210343	0.562019	0.0893638	0.226003	0.955446	0.890837	0.933427	9.6797e-05	0.0152593	0.00892846	0.230962	0.0271598	0.957175	0.463783	0.958904	0.683429	0.59662	0.0540924	0.89341	0.331615	0.737283	0.00528014	5.33126e-05	0.023967	0.313764	0.961929	0.622966	0.993508	0.725424	0.558228
		N	58	58	57	57	58	58	47	58	57	57	57	57	53	52	52	52	46	41	41	41	41	41	41	41	41	41	41	41	41	41	41	41	41	41	41	41	41	41	41	41	41	41	41	41	41
	Node	Coefficient de corrélation	0.261754	-0.494243	0.20216	-0.367683	0.142495	0.355789	1	0.0904828	0.0885355	-0.0593914	-0.0593914	0.0890871	0.176293	0.0138614	0.216134	-0.0188672	-0.0063767	-0.0691074	0	-0.143151	-0.19745	0.0691074	0.0789799	0.212258	0.108597	-0.0839161	-0.212258	0.0444262	-0.0493624	-0.11847	0.133278	0.167832	0.0987248	0.143151	-0.0246812	-0.0542986	0.0789799	-0.0246812	-0.00987248	0.113534	-0.128342	-0.251748	0.271493	0.246812	0.019745
		Sig. (bilatérale)	0.0583162	0.00016898	0.150648	0.00732723	0.30875	0.0141127		0.519354	0.540929	0.682026	0.682026	0.538401	0.225622	0.926321	0.144523	0.899831	0.96803	0.675922	1	0.384638	0.228258	0.675922	0.632701	0.19454	0.51049	0.611522	0.19454	0.788278	0.765382	0.472567	0.418595	0.307123	0.54988	0.384638	0.881442	0.742681	0.632701	0.881442	0.952435	0.49134	0.436187	0.122096	0.0945482	0.129839	0.905032
		N	53	53	52	52	53	47	53	53	50	50	50	50	49	47	47	47	42	39	39	39	39	39	39	39	39	39	39	39	39	39	39	39	39	39	39	39	39	39	39	39	39	39	39	39	39
	Meth	Coefficient de corrélation	-0.0867467	-0.125994	0.00534103	-0.150068	-0.158891	0.0601171	0.0904828	1	0.227111	-0.138282	-0.167529	0.22966	0.288158	0.125221	-0.0977357	-0.233176	-0.180363	0.275535	-0.246982	-0.00713822	-0.0299805	0.161324	-0.00142764	0.278391	0.0528228	0.00142764	0.129916	-0.0728098	-0.132771	-0.107073	-0.0385464	0.0214147	0.181311	0.329786	-0.318365	0.0356911	-0.0985074	-0.109929	0.0528228	-0.00142764	0.229851	0.161324	0.246982	0.172745	0.187021
		Sig. (bilatérale)	0.478482	0.302268	0.965521	0.221903	0.19222	0.653953	0.519354		0.0666765	0.268175	0.178777	0.0635964	0.0220099	0.332173	0.449816	0.0681682	0.183448	0.0527794	0.0837809	0.960761	0.836261	0.263042	0.992149	0.0502746	0.715618	0.992149	0.368532	0.615323	0.35801	0.459237	0.790417	0.882649	0.20763	0.0193456	0.0242453	0.805629	0.496129	0.447279	0.715618	0.992149	0.108326	0.263042	0.0837809	0.230279	0.193429
		N	69	69	68	68	69	58	53	69	66	66	66	66	63	62	62	62	56	50	50	50	50	50	50	50	50	50	50	50	50	50	50	50	50	50	50	50	50	50	50	50	50	50	50	50	50
	Bloom	Coefficient de corrélation	0.287805	-0.300002	0.0816289	-0.258438	-0.115664	0.0395191	0.0885355	0.227111	1	-0.718538	-0.613083	0.99405	0.495792	0.360303	-0.138194	0.0369501	-0.0611795	0.274382	-0.156811	-0.136118	0.242345	0.208009	0.0587085	0.365433	-0.283119	0.137344	-0.0378616	-0.0833875	-0.217513	0.0706648	0.167235	0.000919715	0.222111	0.196972	-0.105461	-0.0571756	0.28128	0.0979497	0.0412339	-0.155892	0.330178	0.229929	0.320827	0.368039	0.346733
		Sig. (bilatérale)	0.019115	0.0143923	0.518005	0.0376525	0.355062	0.770389	0.540929	0.0666765		1.09964e-11	4.44712e-08	2.37432e-63	4.84617e-05	0.00468634	0.292344	0.779256	0.660323	0.0591252	0.287154	0.356269	0.0969951	0.155983	0.691836	0.0106472	0.0511878	0.351912	0.798345	0.573108	0.137519	0.633168	0.255907	0.99505	0.129193	0.179635	0.475607	0.699498	0.0527828	0.507765	0.780809	0.290026	0.0219096	0.115916	0.0261955	0.0100626	0.015764
		N	66	66	65	65	66	57	50	66	66	66	66	66	61	60	60	60	54	48	48	48	48	48	48	48	48	48	48	48	48	48	48	48	48	48	48	48	48	48	48	48	48	48	48	48	48
	Bloom = 1	Coefficient de corrélation	-0.231276	0.249001	-0.179298	0.215301	-0.00692125	-0.135739	-0.0593914	-0.138282	-0.718538	1	-0.108924	-0.638508	-0.435856	-0.124791	0.024379	0.0983944	0.0158866	-0.152351	0.0598522	0.39176	-0.331908	-0.136028	0.157792	-0.39176	0.310143	-0.0652933	0.125145	0.184998	0.179557	-0.0707344	0.0816166	-0.174115	-0.0924988	-0.0816166	0.174115	0.190439	-0.201321	0.0707344	0.233968	0.24485	-0.380878	-0.19588	-0.266614	-0.386319	-0.282938
		Sig. (bilatérale)	0.0617049	0.0437874	0.152974	0.0849985	0.956015	0.314043	0.682026	0.268175	1.09964e-11		0.383979	8.02427e-09	0.000446364	0.342104	0.853312	0.454494	0.909224	0.301255	0.686139	0.00589325	0.0211852	0.356591	0.284112	0.00589325	0.0319284	0.659277	0.396707	0.208097	0.222023	0.632833	0.58131	0.236581	0.531774	0.58131	0.236581	0.194796	0.170025	0.632833	0.109477	0.0934853	0.00756863	0.182109	0.0669841	0.00668545	0.0513433
		N	66	66	65	65	66	57	50	66	66	66	66	66	61	60	60	60	54	48	48	48	48	48	48	48	48	48	48	48	48	48	48	48	48	48	48	48	48	48	48	48	48	48	48	48	48
	Bloom = 2	Coefficient de corrélation	-0.148645	0.145943	0.0875511	0.124328	0.173179	0.117051	-0.0593914	-0.167529	-0.613083	-0.108924	1	-0.695487	-0.208048	-0.351503	0.163416	-0.139418	0.0661942	-0.213718	0.150057	-0.218265	0.0136416	-0.140963	-0.241001	-0.0909439	0.0636607	-0.118227	-0.0773023	-0.0773023	0.109133	-0.022736	-0.309209	0.177341	-0.204624	-0.181888	-0.0363775	-0.118227	-0.172793	-0.204624	-0.295568	-0.0409247	-0.0545663	-0.109133	-0.159152	-0.100038	-0.177341
		Sig. (bilatérale)	0.233592	0.242296	0.487998	0.323766	0.164357	0.385873	0.682026	0.178777	4.44712e-08	0.383979		9.13883e-11	0.107626	0.00588836	0.212181	0.288049	0.634383	0.144685	0.308677	0.13613	0.926679	0.339244	0.0989194	0.538723	0.667294	0.423524	0.601509	0.601509	0.460288	0.878093	0.0324756	0.227875	0.162981	0.21598	0.806094	0.423524	0.240215	0.162981	0.041391	0.782412	0.712608	0.460288	0.279931	0.498713	0.227875
		N	66	66	65	65	66	57	50	66	66	66	66	66	61	60	60	60	54	48	48	48	48	48	48	48	48	48	48	48	48	48	48	48	48	48	48	48	48	48	48	48	48	48	48	48	48
	Bloom = 3	Coefficient de corrélation	0.282259	-0.29298	0.0618984	-0.252154	-0.129076	0.0216529	0.0890871	0.22966	0.99405	-0.638508	-0.695487	1	0.478889	0.372071	-0.147995	0.0522371	-0.0642645	0.277724	-0.162931	-0.0888716	0.214773	0.207367	0.0888716	0.340675	-0.262912	0.140713	-0.0222179	-0.0629507	-0.21107	0.0666537	0.196258	-0.0259209	0.229585	0.203664	-0.0888716	-0.0333269	0.277724	0.118495	0.0814657	-0.133307	0.303645	0.222179	0.311051	0.344378	0.336972
		Sig. (bilatérale)	0.0216658	0.0169704	0.624255	0.0427286	0.301645	0.872981	0.538401	0.0635964	2.37432e-63	8.02427e-09	9.13883e-11		9.45407e-05	0.0034191	0.259117	0.69182	0.644315	0.0559798	0.268519	0.548053	0.142665	0.157292	0.548053	0.0178167	0.0710119	0.340109	0.880851	0.670792	0.149847	0.652625	0.181249	0.861173	0.116477	0.165005	0.548053	0.822079	0.0559798	0.422465	0.582011	0.366379	0.0358983	0.129073	0.0314042	0.0165367	0.0191796
		N	66	66	65	65	66	57	50	66	66	66	66	66	61	60	60	60	54	48	48	48	48	48	48	48	48	48	48	48	48	48	48	48	48	48	48	48	48	48	48	48	48	48	48	48	48
	Ki67	Coefficient de corrélation	-0.0338587	-0.136313	-0.101129	-0.138205	-0.289613	0.130881	0.176293	0.288158	0.495792	-0.435856	-0.208048	0.478889	1	0.170182	0.096291	-0.0664149	-0.140602	0.328156	-0.212727	-0.0882328	0.348398	-0.0281277	-0.0240296	0.470161	-0.0724614	-0.0545168	0.0386212	-0.25942	-0.288914	-0.0935106	0.0314807	0.179881	0.333931	0.295496	-0.0854386	-0.150449	0.0823961	-0.0747588	-0.0329709	-0.0375657	0.320395	0.252466	0.50872	0.5479	0.322754
		Sig. (bilatérale)	0.792212	0.286755	0.434159	0.284066	0.0213193	0.350233	0.225622	0.0220099	4.84617e-05	0.000446364	0.107626	9.45407e-05		0.209852	0.480209	0.626732	0.330103	0.0259828	0.155787	0.55983	0.017654	0.852792	0.874052	0.00097732	0.63225	0.718965	0.798856	0.081684	0.0514946	0.536495	0.835473	0.23161	0.0233268	0.0461777	0.572373	0.318275	0.586176	0.621464	0.8278	0.804244	0.0299459	0.0905071	0.000306222	8.10444e-05	0.0286913
		N	63	63	62	62	63	53	49	63	61	61	61	61	63	56	56	56	50	46	46	46	46	46	46	46	46	46	46	46	46	46	46	46	46	46	46	46	46	46	46	46	46	46	46	46	46
	CK5/6	Coefficient de corrélation	0.298442	-0.210117	0.108819	-0.130513	0.202098	-0.0565112	0.0138614	0.125221	0.360303	-0.124791	-0.351503	0.372071	0.170182	1	0.278127	0.253868	0.171547	-0.0412073	0.0232911	-0.00895811	-0.256202	0.148705	0.0877895	0.453281	-0.184537	-0.148705	0.06629	0.137955	0.256202	-0.112872	0.299201	-0.0842063	0.105706	-0.080623	0.252619	0.0842063	0.216786	0.141538	0.259785	0.256202	0.127205	0.00895811	-0.123622	-0.0412073	-0.00895811
		Sig. (bilatérale)	0.0184691	0.101182	0.403827	0.316078	0.115201	0.690689	0.926321	0.332173	0.00468634	0.342104	0.00588836	0.0034191	0.209852		0.0345197	0.0523562	0.21936	0.790561	0.880711	0.953978	0.0932152	0.335362	0.570944	0.00200197	0.23046	0.335362	0.668993	0.371843	0.0932152	0.465701	0.048496	0.586821	0.494667	0.602893	0.0980465	0.586821	0.157517	0.359428	0.0885701	0.0932152	0.410597	0.953978	0.424011	0.790561	0.953978
		N	62	62	61	61	62	52	47	62	60	60	60	60	56	62	58	59	53	44	44	44	44	44	44	44	44	44	44	44	44	44	44	44	44	44	44	44	44	44	44	44	44	44	44	44	44
	mRNA.BRCA1	Coefficient de corrélation	0.111455	-0.115435	0.249953	-0.0305727	0.320526	0.215182	0.216134	-0.0977357	-0.138194	0.024379	0.163416	-0.147995	0.096291	0.278127	1	0.294479	0.154431	-0.21955	-0.0907324	-0.217112	0.0271472	-0.151748	-0.256844	0.0779495	-0.265608	-0.253945	-0.250651	0.0241821	0.044279	-0.150232	0.0280697	0.186934	-0.0936975	-0.0281356	0.0421705	-0.154911	-0.076434	-0.241228	-0.167825	-0.00922479	-0.20255	-0.289592	-0.053965	0.0971238	-0.208876
		Sig. (bilatérale)	0.38845	0.371627	0.0520444	0.815066	0.0110896	0.125525	0.144523	0.449816	0.292344	0.853312	0.212181	0.259117	0.480209	0.0345197		0.022375	0.264857	0.147313	0.553349	0.151972	0.859495	0.319694	0.0885335	0.610779	0.0778261	0.0923172	0.0967677	0.874712	0.772723	0.324607	0.854771	0.218856	0.540403	0.854434	0.783278	0.309592	0.617753	0.110411	0.270477	0.952043	0.182076	0.0536627	0.72478	0.525627	0.168514
		N	62	62	61	61	62	52	47	62	60	60	60	60	56	58	62	60	54	45	45	45	45	45	45	45	45	45	45	45	45	45	45	45	45	45	45	45	45	45	45	45	45	45	45	45	45
	Prot.BRCA1	Coefficient de corrélation	0.0935217	-0.0238386	0.020828	-0.0116491	0.113942	-0.176632	-0.0188672	-0.233176	0.0369501	0.0983944	-0.139418	0.0522371	-0.0664149	0.253868	0.294479	1	0.506417	-0.289116	0.231009	0.070999	-0.000740215	-0.00203559	0.0288067	0.102273	-0.0165315	0.146131	0.0309657	0.231379	0.314468	0.0187521	0.319465	-0.012522	-0.0343583	0.00351602	0.3508	0.188261	0.372452	0.210036	0.126824	0.27098	-0.0665577	-0.0954261	-0.18931	-0.113993	-0.0128921
		Sig. (bilatérale)	0.469686	0.854083	0.873414	0.929	0.377888	0.210343	0.899831	0.0681682	0.779256	0.454494	0.288049	0.69182	0.626732	0.0523562	0.022375		9.34146e-05	0.0513247	0.122434	0.639156	0.996105	0.989288	0.849278	0.498827	0.913168	0.332522	0.838128	0.12182	0.0332993	0.901558	0.0304529	0.934174	0.82067	0.981498	0.0168357	0.210224	0.0108028	0.16121	0.400972	0.0685235	0.660313	0.528144	0.207648	0.450654	0.932233
		N	62	62	61	61	62	52	47	62	60	60	60	60	56	59	60	62	54	46	46	46	46	46	46	46	46	46	46	46	46	46	46	46	46	46	46	46	46	46	46	46	46	46	46	46	46
	BARD1-ligated BRCA1	Coefficient de corrélation	0.132533	0.0126515	-0.0222338	0.101108	0.101664	0.0877432	-0.0063767	-0.180363	-0.0611795	0.0158866	0.0661942	-0.0642645	-0.140602	0.171547	0.154431	0.506417	1	-0.268953	0.339901	-0.0777589	-0.151707	0.0307306	-0.1886	0.336901	-0.120976	0.128922	0.088624	0.198168	0.227276	-0.111895	0.0475148	-0.190708	-0.122274	-0.0894349	0.336496	0.208708	0.197924	0.00664883	0.0312981	0.27471	-0.0319468	0.0147572	-0.369253	-0.172626	0.177735
		Sig. (bilatérale)	0.330194	0.926266	0.870794	0.458415	0.455931	0.562019	0.96803	0.183448	0.660323	0.909224	0.634383	0.644315	0.330103	0.21936	0.264857	9.34146e-05		0.0850134	0.0276393	0.62451	0.337524	0.846809	0.231638	0.0291316	0.445365	0.415816	0.576765	0.208379	0.14776	0.4805	0.765087	0.226367	0.440464	0.573269	0.0293383	0.184698	0.208949	0.966667	0.844014	0.0782982	0.840822	0.926097	0.016104	0.274299	0.26013
		N	56	56	56	56	56	46	42	56	54	54	54	54	50	53	54	54	56	42	42	42	42	42	42	42	42	42	42	42	42	42	42	42	42	42	42	42	42	42	42	42	42	42	42	42	42
	miR-146a-5p	Coefficient de corrélation	-0.215003	0.134844	-0.259808	0.0654609	-0.562571	-0.268708	-0.0691074	0.275535	0.274382	-0.152351	-0.213718	0.277724	0.328156	-0.0412073	-0.21955	-0.289116	-0.268953	1	-0.292869	-0.151405	0.304586	-0.00667467	0.571669	0.0233854	0.303145	0.237839	0.22401	-0.0880192	-0.249364	4.80192e-05	-0.280192	0.0885954	0.763553	0.158896	-0.0792797	-0.0831212	0.391885	0.531909	0.300648	-0.154094	0.177239	0.3406	0.401393	0.137767	0.388619
		Sig. (bilatérale)	0.133757	0.350484	0.0714193	0.654964	2.11686e-05	0.0893638	0.675922	0.0527794	0.0591252	0.301255	0.144685	0.0559798	0.0259828	0.790561	0.147313	0.0513247	0.0850134		0.0390161	0.293912	0.0315028	0.963307	1.44843e-05	0.871937	0.0323562	0.0962721	0.117848	0.543301	0.0807458	0.999736	0.0487445	0.540654	1.13012e-10	0.270391	0.584189	0.566046	0.00488542	7.02943e-05	0.0338808	0.28532	0.218193	0.0155057	0.00386392	0.340043	0.00528713
		N	50	50	49	49	50	41	39	50	48	48	48	48	46	44	45	46	42	50	50	50	50	50	50	50	50	50	50	50	50	50	50	50	50	50	50	50	50	50	50	50	50	50	50	50	50
	miR-34a-5p	Coefficient de corrélation	0.0735538	0.112562	0.0375278	0.151534	0.208368	0.19327	0	-0.246982	-0.156811	0.0598522	0.150057	-0.162931	-0.212727	0.0232911	-0.0907324	0.231009	0.339901	-0.292869	1	0.205954	-0.180504	-0.144394	-0.025018	0.212293	0.19952	0.233037	0.0154142	0.426555	0.621032	0.334358	0.243121	-0.0184874	-0.0990636	-0.0589196	0.571381	0.473037	0.342137	0.198367	0.0841777	0.414934	-0.0273229	-0.0308764	-0.322353	-0.283745	-0.0314526
		Sig. (bilatérale)	0.611707	0.436402	0.797949	0.29863	0.14647	0.226003	1	0.0837809	0.287154	0.686139	0.308677	0.268519	0.155787	0.880711	0.553349	0.122434	0.0276393	0.0390161		0.151311	0.209694	0.317093	0.863079	0.138847	0.164788	0.103386	0.915389	0.00200861	1.49445e-06	0.0176339	0.0888911	0.8986	0.493688	0.684419	1.46619e-05	0.000522098	0.0150167	0.167292	0.561103	0.00273399	0.850602	0.831438	0.0224276	0.0458375	0.82834
		N	50	50	49	49	50	41	39	50	48	48	48	48	46	44	45	46	42	50	50	50	50	50	50	50	50	50	50	50	50	50	50	50	50	50	50	50	50	50	50	50	50	50	50	50	50
	Let7b-5p	Coefficient de corrélation	0.135792	0.139262	-0.0433013	0.109033	-0.0308107	0.00900355	-0.143151	-0.00713822	-0.136118	0.39176	-0.218265	-0.0888716	-0.0882328	-0.00895811	-0.217112	0.070999	-0.0777589	-0.151405	0.205954	1	0.0252101	-0.0564226	0.0631453	-0.102233	0.240624	0.433181	0.102137	0.397647	0.391309	0.413589	0.206627	-0.037407	-0.0855222	0.212389	0.364514	0.462185	-0.0806242	0.0292437	0.161969	0.386603	-0.0838896	0.150348	0.0360624	0.0312605	0.113565
		Sig. (bilatérale)	0.347079	0.334776	0.767671	0.455813	0.831792	0.955446	0.384638	0.960761	0.356269	0.00589325	0.13613	0.548053	0.55983	0.953978	0.151972	0.639156	0.62451	0.293912	0.151311		0.862038	0.697138	0.663093	0.479898	0.0923233	0.00167653	0.480313	0.00424141	0.00495431	0.00283132	0.149951	0.796478	0.554841	0.138664	0.00925398	0.000727479	0.577809	0.840232	0.261113	0.00554941	0.562449	0.297332	0.803646	0.829372	0.432299
		N	50	50	49	49	50	41	39	50	48	48	48	48	46	44	45	46	42	50	50	50	50	50	50	50	50	50	50	50	50	50	50	50	50	50	50	50	50	50	50	50	50	50	50	50	50
	miR-128	Coefficient de corrélation	-0.209345	0.0256435	-0.00866025	-0.0653588	-0.235959	-0.0221155	-0.19745	-0.0299805	0.242345	-0.331908	0.0136416	0.214773	0.348398	-0.256202	0.0271472	-0.000740215	-0.151707	0.304586	-0.180504	0.0252101	1	0.10569	-0.0390396	0.0445138	0.0240576	0.364322	-0.146122	-0.017431	-0.178776	0.348764	-0.11587	0.396783	0.185306	0.233709	-0.0160864	0.0267467	0.0656423	0.129988	-0.112605	-0.180408	0.282209	0.23611	0.537863	0.521345	0.295462
		Sig. (bilatérale)	0.144544	0.859689	0.952906	0.655468	0.0990114	0.890837	0.228258	0.836261	0.0969951	0.0211852	0.926679	0.142665	0.017654	0.0932152	0.859495	0.996105	0.337524	0.0315028	0.209694	0.862038		0.46509	0.787797	0.758881	0.868287	0.00929384	0.311272	0.904367	0.214164	0.0130559	0.422953	0.00433298	0.19762	0.102367	0.911713	0.853718	0.650614	0.368263	0.436227	0.20994	0.0470767	0.0987881	5.61871e-05	0.000103539	0.0372376
		N	50	50	49	49	50	41	39	50	48	48	48	48	46	44	45	46	42	50	50	50	50	50	50	50	50	50	50	50	50	50	50	50	50	50	50	50	50	50	50	50	50	50	50	50	50
	miR-135a.5p	Coefficient de corrélation	0.0424349	-0.299462	0.190526	-0.310314	-0.032493	0.0134616	0.0691074	0.161324	0.208009	-0.136028	-0.140963	0.207367	-0.0281277	0.148705	-0.151748	-0.00203559	0.0307306	-0.00667467	-0.144394	-0.0564226	0.10569	1	-0.113661	0.192317	-0.313998	0.208067	-0.227083	0.281441	-0.0231933	0.216423	-0.0312605	-0.112605	-0.109244	0.0611285	0.115774	0.286627	-0.0602641	0.0388475	0.169556	-0.150348	0.242833	-0.126339	0.114334	0.235246	-0.128739
		Sig. (bilatérale)	0.769826	0.0346256	0.189757	0.0300065	0.822751	0.933427	0.675922	0.263042	0.155983	0.356591	0.339244	0.157292	0.852792	0.335362	0.319694	0.989288	0.846809	0.963307	0.317093	0.697138	0.46509		0.431907	0.18089	0.0263756	0.147067	0.112762	0.0477065	0.87298	0.131149	0.829372	0.436227	0.450131	0.67324	0.42334	0.0435856	0.677606	0.788817	0.239131	0.297332	0.089282	0.381975	0.429171	0.100065	0.37292
		N	50	50	49	49	50	41	39	50	48	48	48	48	46	44	45	46	42	50	50	50	50	50	50	50	50	50	50	50	50	50	50	50	50	50	50	50	50	50	50	50	50	50	50	50	50
	miR-150.5p	Coefficient de corrélation	-0.158424	0.306425	-0.366617	0.271027	-0.513351	-0.570983	0.0789799	-0.00142764	0.0587085	0.157792	-0.241001	0.0888716	-0.0240296	0.0877895	-0.256844	0.0288067	-0.1886	0.571669	-0.025018	0.0631453	-0.0390396	-0.113661	1	-0.240336	0.639472	0.257719	0.448932	0.16485	0.0821609	0.101465	0.144778	0.138727	0.662521	0.202305	0.267803	0.0391357	0.58473	0.795534	0.501945	-0.0289556	0.0456663	0.205282	0.212005	-0.0766867	0.168115
		Sig. (bilatérale)	0.271835	0.0304404	0.00957041	0.0596138	0.000137634	9.6797e-05	0.632701	0.992149	0.691836	0.284112	0.0989194	0.548053	0.874052	0.570944	0.0885335	0.849278	0.231638	1.44843e-05	0.863079	0.663093	0.787797	0.431907		0.0927259	5.76617e-07	0.0707755	0.00107512	0.252611	0.570557	0.483223	0.315794	0.336654	1.59844e-07	0.158851	0.0600722	0.787287	8.23311e-06	5.11725e-12	0.000204124	0.841786	0.752833	0.152679	0.139396	0.596582	0.243204
		N	50	50	49	49	50	41	39	50	48	48	48	48	46	44	45	46	42	50	50	50	50	50	50	50	50	50	50	50	50	50	50	50	50	50	50	50	50	50	50	50	50	50	50	50	50
	miR-210	Coefficient de corrélation	0.39323	-0.367749	0.352184	-0.284242	0.0637843	0.376488	0.212258	0.278391	0.365433	-0.39176	-0.0909439	0.340675	0.470161	0.453281	0.0779495	0.102273	0.336901	0.0233854	0.212293	-0.102233	0.0445138	0.192317	-0.240336	1	-0.187803	0.00408163	-0.0643938	0.217095	0.168403	0.0630492	0.0959904	0.217095	0.0903241	0.203457	0.200864	0.314286	0.105114	-0.101465	-0.0109004	0.245522	0.446242	0.138055	0.174358	0.353181	0.280384
		Sig. (bilatérale)	0.00472786	0.00860455	0.0130749	0.0477748	0.659891	0.0152593	0.19454	0.0502746	0.0106472	0.00589325	0.538723	0.0178167	0.00097732	0.00200197	0.610779	0.498827	0.0291316	0.871937	0.138847	0.479898	0.758881	0.18089	0.0927259		0.19154	0.977557	0.656842	0.129927	0.242386	0.663575	0.507253	0.129927	0.532752	0.156441	0.161902	0.0262304	0.467541	0.483223	0.940111	0.0856857	0.00116159	0.339024	0.22589	0.0118742	0.0485837
		N	50	50	49	49	50	41	39	50	48	48	48	48	46	44	45	46	42	50	50	50	50	50	50	50	50	50	50	50	50	50	50	50	50	50	50	50	50	50	50	50	50	50	50	50	50
	miR-342.3p	Coefficient de corrélation	-0.25178	0.323809	-0.357957	0.288681	-0.337331	-0.403324	0.108597	0.0528228	-0.283119	0.310143	0.0636607	-0.262912	-0.0724614	-0.184537	-0.265608	-0.0165315	-0.120976	0.303145	0.19952	0.240624	0.0240576	-0.313998	0.639472	-0.187803	1	0.337335	0.458151	0.151212	0.227275	0.135654	0.194526	0.241008	0.44	0.297575	0.243986	0.201825	0.31515	0.506939	0.27587	0.247827	0.0541176	0.200096	0.223818	-0.0306843	0.217671
		Sig. (bilatérale)	0.0777549	0.0217933	0.0115597	0.0442566	0.0165912	0.00892846	0.51049	0.715618	0.0511878	0.0319284	0.667294	0.0710119	0.63225	0.23046	0.0778261	0.913168	0.445365	0.0323562	0.164788	0.0923233	0.868287	0.0263756	5.76617e-07	0.19154		0.0165899	0.000820674	0.294532	0.112449	0.347571	0.175836	0.0917887	0.00138676	0.0358384	0.0877266	0.159863	0.0257987	0.000172065	0.0524803	0.0826942	0.708952	0.163547	0.118171	0.832472	0.128886
		N	50	50	49	49	50	41	39	50	48	48	48	48	46	44	45	46	42	50	50	50	50	50	50	50	50	50	50	50	50	50	50	50	50	50	50	50	50	50	50	50	50	50	50	50	50
	miR-374a.5p	Coefficient de corrélation	-0.200859	0.254274	-0.161658	0.176178	-0.257156	-0.19126	-0.0839161	0.00142764	0.137344	-0.0652933	-0.118227	0.140713	-0.0545168	-0.148705	-0.253945	0.146131	0.128922	0.237839	0.233037	0.433181	0.364322	0.208067	0.257719	0.00408163	0.337335	1	0.176951	0.566483	0.351068	0.678944	0.146699	0.0847539	0.29892	0.406194	0.481777	0.588187	0.402929	0.470252	0.301513	0.278848	0.357407	0.413013	0.327443	0.163409	0.502233
		Sig. (bilatérale)	0.161914	0.0747611	0.267123	0.225931	0.0714151	0.230962	0.611522	0.992149	0.351912	0.659277	0.423524	0.340109	0.718965	0.335362	0.0923172	0.332522	0.415816	0.0962721	0.103386	0.00167653	0.00929384	0.147067	0.0707755	0.977557	0.0165899		0.218955	1.80066e-05	0.0124274	5.97586e-08	0.309347	0.558415	0.0349707	0.00342338	0.000396484	7.06043e-06	0.00371782	0.000569088	0.0333465	0.0498829	0.010831	0.00287397	0.0202758	0.256839	0.000202136
		N	50	50	49	49	50	41	39	50	48	48	48	48	46	44	45	46	42	50	50	50	50	50	50	50	50	50	50	50	50	50	50	50	50	50	50	50	50	50	50	50	50	50	50	50	50
	miR-342.5p	Coefficient de corrélation	-0.144279	0.263782	-0.300222	0.21674	-0.17328	-0.34502	-0.212258	0.129916	-0.0378616	0.125145	-0.0773023	-0.0222179	0.0386212	0.06629	-0.250651	0.0309657	0.088624	0.22401	0.0154142	0.102137	-0.146122	-0.227083	0.448932	-0.0643938	0.458151	0.176951	1	0.0263625	0.0014886	-0.0352941	0.0170468	-0.0958944	0.389292	0.262809	0.166387	0.00158463	0.397071	0.319664	0.209124	-0.0280912	0.324946	0.583962	0.0341417	-0.107515	0.276351
		Sig. (bilatérale)	0.317483	0.0641727	0.0360892	0.13469	0.228817	0.0271598	0.19454	0.368532	0.798345	0.396707	0.601509	0.880851	0.798856	0.668993	0.0967677	0.838128	0.576765	0.117848	0.915389	0.480313	0.311272	0.112762	0.00107512	0.656842	0.000820674	0.218955		0.855796	0.991814	0.807749	0.906465	0.50768	0.00520214	0.0651979	0.248154	0.991286	0.00430227	0.02364	0.144979	0.846451	0.0213086	8.51706e-06	0.813914	0.457376	0.0520541
		N	50	50	49	49	50	41	39	50	48	48	48	48	46	44	45	46	42	50	50	50	50	50	50	50	50	50	50	50	50	50	50	50	50	50	50	50	50	50	50	50	50	50	50	50	50
	miR-23a.3p	Coefficient de corrélation	-0.0226319	0.140415	0.0663953	0.148218	0.0391262	-0.0086539	0.0444262	-0.0728098	-0.0833875	0.184998	-0.0773023	-0.0629507	-0.25942	0.137955	0.0241821	0.231379	0.198168	-0.0880192	0.426555	0.397647	-0.017431	0.281441	0.16485	0.217095	0.151212	0.566483	0.0263625	1	0.416951	0.609988	0.326002	0.157647	0.134598	0.23928	0.715342	0.762497	0.225546	0.267611	0.393517	0.223433	0.181369	0.0430732	0.0113806	-0.0585354	0.0552701
		Sig. (bilatérale)	0.87603	0.330752	0.650355	0.309453	0.787338	0.957175	0.788278	0.615323	0.573108	0.208097	0.601509	0.670792	0.081684	0.371843	0.874712	0.12182	0.208379	0.543301	0.00200861	0.00424141	0.904367	0.0477065	0.252611	0.129927	0.294532	1.80066e-05	0.855796		0.00259354	2.56876e-06	0.0208663	0.274221	0.351374	0.0942136	5.30613e-09	1.24139e-10	0.115283	0.0602632	0.00469479	0.118821	0.207483	0.76646	0.937478	0.68637	0.703036
		N	50	50	49	49	50	41	39	50	48	48	48	48	46	44	45	46	42	50	50	50	50	50	50	50	50	50	50	50	50	50	50	50	50	50	50	50	50	50	50	50	50	50	50	50	50
	miR-143.3p	Coefficient de corrélation	0.172569	-0.0213696	0.127017	-0.0374499	0.221106	0.117658	-0.0493624	-0.132771	-0.217513	0.179557	0.109133	-0.21107	-0.288914	0.256202	0.044279	0.314468	0.227276	-0.249364	0.621032	0.391309	-0.178776	-0.0231933	0.0821609	0.168403	0.227275	0.351068	0.0014886	0.416951	1	0.271837	0.420888	0.0967587	-0.154382	-0.0210804	0.598463	0.466218	0.283073	0.287203	0.222665	0.556206	-0.0359664	-0.0306843	-0.15467	-0.204322	0.0459544
		Sig. (bilatérale)	0.230763	0.882895	0.384466	0.798359	0.122811	0.463783	0.765382	0.35801	0.137519	0.222023	0.460288	0.149847	0.0514946	0.0932152	0.772723	0.0332993	0.14776	0.0807458	1.49445e-06	0.00495431	0.214164	0.87298	0.570557	0.242386	0.112449	0.0124274	0.991814	0.00259354		0.0561729	0.00233761	0.503844	0.284409	0.884468	4.42462e-06	0.000643912	0.0463763	0.0431463	0.120127	2.74235e-05	0.804159	0.832472	0.2835	0.154651	0.751323
		N	50	50	49	49	50	41	39	50	48	48	48	48	46	44	45	46	42	50	50	50	50	50	50	50	50	50	50	50	50	50	50	50	50	50	50	50	50	50	50	50	50	50	50	50	50
	miR-148B.3p	Coefficient de corrélation	-0.110331	0.138782	-0.034641	0.0964821	0.0505179	0.00830425	-0.11847	-0.107073	0.0706648	-0.0707344	-0.022736	0.0666537	-0.0935106	-0.112872	-0.150232	0.0187521	-0.111895	4.80192e-05	0.334358	0.413589	0.348764	0.216423	0.101465	0.0630492	0.135654	0.678944	-0.0352941	0.609988	0.271837	1	0.196831	0.202593	0.124706	0.464682	0.433565	0.51395	0.141705	0.187803	0.219112	0.178103	0.332725	0.198463	0.272317	0.299304	0.259448
		Sig. (bilatérale)	0.445608	0.336462	0.813201	0.509587	0.727537	0.958904	0.472567	0.459237	0.633168	0.632833	0.878093	0.652625	0.536495	0.465701	0.324607	0.901558	0.4805	0.999736	0.0176339	0.00283132	0.0130559	0.131149	0.483223	0.663575	0.347571	5.97586e-08	0.807749	2.56876e-06	0.0561729		0.170673	0.158246	0.388206	0.00067467	0.00165888	0.000134763	0.326285	0.19154	0.126311	0.215921	0.0182298	0.167082	0.0557226	0.0347261	0.0688402
		N	50	50	49	49	50	41	39	50	48	48	48	48	46	44	45	46	42	50	50	50	50	50	50	50	50	50	50	50	50	50	50	50	50	50	50	50	50	50	50	50	50	50	50	50	50
	miR-205.5p	Coefficient de corrélation	0.229148	-0.113187	0.0981495	-0.116738	0.0285515	0.0656473	0.133278	-0.0385464	0.167235	0.0816166	-0.309209	0.196258	0.0314807	0.299201	0.0280697	0.319465	0.0475148	-0.280192	0.243121	0.206627	-0.11587	-0.0312605	0.144778	0.0959904	0.194526	0.146699	0.0170468	0.326002	0.420888	0.196831	1	0.405522	-0.0358703	0.274046	0.327443	0.216423	0.0894598	0.0617047	0.177047	0.214502	-0.0372149	-0.153517	0.232845	0.132485	0.104442
		Sig. (bilatérale)	0.109439	0.433846	0.502263	0.424403	0.843966	0.683429	0.418595	0.790417	0.255907	0.58131	0.0324756	0.181249	0.835473	0.048496	0.854771	0.0304529	0.765087	0.0487445	0.0888911	0.149951	0.422953	0.829372	0.315794	0.507253	0.175836	0.309347	0.906465	0.0208663	0.00233761	0.170673		0.00348226	0.804672	0.0541257	0.0202758	0.131149	0.536696	0.670335	0.218701	0.134688	0.797501	0.287147	0.103679	0.359055	0.470409
		N	50	50	49	49	50	41	39	50	48	48	48	48	46	44	45	46	42	50	50	50	50	50	50	50	50	50	50	50	50	50	50	50	50	50	50	50	50	50	50	50	50	50	50	50	50
	miR-484	Coefficient de corrélation	0.149937	-0.101614	0.219393	-0.0831654	-0.0663318	0.0851404	0.167832	0.0214147	0.000919715	-0.174115	0.177341	-0.0259209	0.179881	-0.0842063	0.186934	-0.012522	-0.190708	0.0885954	-0.0184874	-0.037407	0.396783	-0.112605	0.138727	0.217095	0.241008	0.0847539	-0.0958944	0.157647	0.0967587	0.202593	0.405522	1	0.219592	0.408595	0.159088	0.00360144	-0.0430732	0.0755342	0.00609844	-0.0206002	0.0932053	-0.025114	0.606146	0.522113	0.298727
		Sig. (bilatérale)	0.298672	0.482577	0.129867	0.569957	0.647184	0.59662	0.307123	0.882649	0.99505	0.236581	0.227875	0.861173	0.23161	0.586821	0.218856	0.934174	0.226367	0.540654	0.8986	0.796478	0.00433298	0.436227	0.336654	0.129927	0.0917887	0.558415	0.50768	0.274221	0.503844	0.158246	0.00348226		0.125462	0.0032202	0.269804	0.980197	0.76646	0.602127	0.966473	0.887083	0.519708	0.862558	3.08654e-06	0.000100707	0.0350936
		N	50	50	49	49	50	41	39	50	48	48	48	48	46	44	45	46	42	50	50	50	50	50	50	50	50	50	50	50	50	50	50	50	50	50	50	50	50	50	50	50	50	50	50	50	50
	miR155.5p	Coefficient de corrélation	-0.200859	0.151076	-0.219393	0.13832	-0.400587	-0.303061	0.0987248	0.181311	0.222111	-0.0924988	-0.204624	0.229585	0.333931	0.105706	-0.0936975	-0.0343583	-0.122274	0.763553	-0.0990636	-0.0855222	0.185306	-0.109244	0.662521	0.0903241	0.44	0.29892	0.389292	0.134598	-0.154382	0.124706	-0.0358703	0.219592	1	0.264058	0.214118	0.0496038	0.551693	0.609604	0.423866	0.00465786	0.284898	0.329364	0.38401	0.14036	0.334262
		Sig. (bilatérale)	0.161914	0.294974	0.129867	0.343226	0.00394256	0.0540924	0.54988	0.20763	0.129193	0.531774	0.162981	0.116477	0.0233268	0.494667	0.540403	0.82067	0.440464	1.13012e-10	0.493688	0.554841	0.19762	0.450131	1.59844e-07	0.532752	0.00138676	0.0349707	0.00520214	0.351374	0.284409	0.388206	0.804672	0.125462		0.0638848	0.135405	0.732282	3.28457e-05	2.61665e-06	0.00215923	0.97439	0.0449256	0.0195104	0.0059033	0.330943	0.0176685
		N	50	50	49	49	50	41	39	50	48	48	48	48	46	44	45	46	42	50	50	50	50	50	50	50	50	50	50	50	50	50	50	50	50	50	50	50	50	50	50	50	50	50	50	50	50
	miR-197.3p	Coefficient de corrélation	-0.0480929	0.044564	-0.0837158	-0.00836756	-0.187027	0.021591	0.143151	0.329786	0.196972	-0.0816166	-0.181888	0.203664	0.295496	-0.080623	-0.0281356	0.00351602	-0.0894349	0.158896	-0.0589196	0.212389	0.233709	0.0611285	0.202305	0.203457	0.297575	0.406194	0.262809	0.23928	-0.0210804	0.464682	0.274046	0.408595	0.264058	1	0.0584394	0.283553	0.035006	-0.017527	-0.000144058	0.222185	0.437887	0.360672	0.620744	0.521441	0.473517
		Sig. (bilatérale)	0.740147	0.758617	0.567398	0.954496	0.193416	0.89341	0.384638	0.0193456	0.179635	0.58131	0.21598	0.165005	0.0461777	0.602893	0.854434	0.981498	0.573269	0.270391	0.684419	0.138664	0.102367	0.67324	0.158851	0.156441	0.0358384	0.00342338	0.0651979	0.0942136	0.884468	0.00067467	0.0541257	0.0032202	0.0638848		0.686859	0.0459909	0.809289	0.903842	0.999208	0.120949	0.00147136	0.0100798	1.51612e-06	0.000103181	0.00051436
		N	50	50	49	49	50	41	39	50	48	48	48	48	46	44	45	46	42	50	50	50	50	50	50	50	50	50	50	50	50	50	50	50	50	50	50	50	50	50	50	50	50	50	50	50	50
	miR-21.5p	Coefficient de corrélation	-0.00282899	0.20097	-0.0635085	0.216077	-0.0767623	-0.155508	-0.0246812	-0.318365	-0.105461	0.174115	-0.0363775	-0.0888716	-0.0854386	0.252619	0.0421705	0.3508	0.336496	-0.0792797	0.571381	0.364514	-0.0160864	0.115774	0.267803	0.200864	0.243986	0.481777	0.166387	0.715342	0.598463	0.433565	0.327443	0.159088	0.214118	0.0584394	1	0.536903	0.384394	0.452773	0.388619	0.381897	0.0611285	0.0555582	-0.0778391	-0.0940696	0.0710204
		Sig. (bilatérale)	0.984444	0.161677	0.664636	0.135917	0.596219	0.331615	0.881442	0.0242453	0.475607	0.236581	0.806094	0.548053	0.572373	0.0980465	0.783278	0.0168357	0.0293383	0.584189	1.46619e-05	0.00925398	0.911713	0.42334	0.0600722	0.161902	0.0877266	0.000396484	0.248154	5.30613e-09	4.42462e-06	0.00165888	0.0202758	0.269804	0.135405	0.686859		5.82709e-05	0.00584966	0.000961576	0.00528713	0.00620605	0.67324	0.70156	0.59106	0.515827	0.624058
		N	50	50	49	49	50	41	39	50	48	48	48	48	46	44	45	46	42	50	50	50	50	50	50	50	50	50	50	50	50	50	50	50	50	50	50	50	50	50	50	50	50	50	50	50	50
	miR-27b.3p	Coefficient de corrélation	-0.014145	0.17912	0.069282	0.132656	0.0347521	0.0540213	-0.0542986	0.0356911	-0.0571756	0.190439	-0.118227	-0.0333269	-0.150449	0.0842063	-0.154911	0.188261	0.208708	-0.0831212	0.473037	0.462185	0.0267467	0.286627	0.0391357	0.314286	0.201825	0.588187	0.00158463	0.762497	0.466218	0.51395	0.216423	0.00360144	0.0496038	0.283553	0.536903	1	0.232653	0.232845	0.202689	0.443169	0.316303	0.111164	-0.0173349	-0.0376951	0.134886
		Sig. (bilatérale)	0.922333	0.213267	0.636196	0.363536	0.810647	0.737283	0.742681	0.805629	0.699498	0.194796	0.423524	0.822079	0.318275	0.586821	0.309592	0.210224	0.184698	0.566046	0.000522098	0.000727479	0.853718	0.0435856	0.787287	0.0262304	0.159863	7.06043e-06	0.991286	1.24139e-10	0.000643912	0.000134763	0.131149	0.980197	0.732282	0.0459909	5.82709e-05		0.103972	0.103679	0.158044	0.00126799	0.0252325	0.442157	0.904891	0.794945	0.350334
		N	50	50	49	49	50	41	39	50	48	48	48	48	46	44	45	46	42	50	50	50	50	50	50	50	50	50	50	50	50	50	50	50	50	50	50	50	50	50	50	50	50	50	50	50	50
	miR-142.5p	Coefficient de corrélation	0.00848698	0.128554	-0.135677	0.110462	-0.253936	-0.427712	0.0789799	-0.0985074	0.28128	-0.201321	-0.172793	0.277724	0.0823961	0.216786	-0.076434	0.372452	0.197924	0.391885	0.342137	-0.0806242	0.0656423	-0.0602641	0.58473	0.105114	0.31515	0.402929	0.397071	0.225546	0.283073	0.141705	0.0894598	-0.0430732	0.551693	0.035006	0.384394	0.232653	1	0.790252	0.395342	0.163217	0.323601	0.270012	0.00734694	-0.105402	0.220456
		Sig. (bilatérale)	0.953354	0.373617	0.352614	0.449895	0.0751619	0.00528014	0.632701	0.496129	0.0527828	0.170025	0.240215	0.0559798	0.586176	0.157517	0.617753	0.0108028	0.208949	0.00488542	0.0150167	0.577809	0.650614	0.677606	8.23311e-06	0.467541	0.0257987	0.00371782	0.00430227	0.115283	0.0463763	0.326285	0.536696	0.76646	3.28457e-05	0.809289	0.00584966	0.103972		8.84902e-12	0.00448947	0.257406	0.0218828	0.0579108	0.959614	0.466315	0.123944
		N	50	50	49	49	50	41	39	50	48	48	48	48	46	44	45	46	42	50	50	50	50	50	50	50	50	50	50	50	50	50	50	50	50	50	50	50	50	50	50	50	50	50	50	50	50
	miR-142.3p	Coefficient de corrélation	-0.118818	0.257491	-0.23094	0.232608	-0.449134	-0.587766	-0.0246812	-0.109929	0.0979497	0.0707344	-0.204624	0.118495	-0.0747588	0.141538	-0.241228	0.210036	0.00664883	0.531909	0.198367	0.0292437	0.129988	0.0388475	0.795534	-0.101465	0.506939	0.470252	0.319664	0.267611	0.287203	0.187803	0.0617047	0.0755342	0.609604	-0.017527	0.452773	0.232845	0.790252	1	0.653685	0.0847539	0.152077	0.246098	0.104346	-0.131429	0.227083
		Sig. (bilatérale)	0.411171	0.0710336	0.110374	0.107754	0.00106885	5.33126e-05	0.881442	0.447279	0.507765	0.632833	0.162981	0.422465	0.621464	0.359428	0.110411	0.16121	0.966667	7.02943e-05	0.167292	0.840232	0.368263	0.788817	5.11725e-12	0.483223	0.000172065	0.000569088	0.02364	0.0602632	0.0431463	0.19154	0.670335	0.602127	2.61665e-06	0.903842	0.000961576	0.103679	8.84902e-12		2.64777e-07	0.558415	0.291748	0.08493	0.47082	0.362933	0.112762
		N	50	50	49	49	50	41	39	50	48	48	48	48	46	44	45	46	42	50	50	50	50	50	50	50	50	50	50	50	50	50	50	50	50	50	50	50	50	50	50	50	50	50	50	50	50
	miR-223.3p	Coefficient de corrélation	-0.0594089	0.111794	-0.155885	0.184495	-0.323103	-0.3521	-0.00987248	0.0528228	0.0412339	0.233968	-0.295568	0.0814657	-0.0329709	0.259785	-0.167825	0.126824	0.0312981	0.300648	0.0841777	0.161969	-0.112605	0.169556	0.501945	-0.0109004	0.27587	0.301513	0.209124	0.393517	0.222665	0.219112	0.177047	0.00609844	0.423866	-0.000144058	0.388619	0.202689	0.395342	0.653685	1	0.0906122	0.0323169	0.0776471	0.0656423	-0.0726531	0.0404802
		Sig. (bilatérale)	0.681937	0.43956	0.284809	0.204424	0.0220988	0.023967	0.952435	0.715618	0.780809	0.109477	0.041391	0.582011	0.8278	0.0885701	0.270477	0.400972	0.844014	0.0338808	0.561103	0.261113	0.436227	0.239131	0.000204124	0.940111	0.0524803	0.0333465	0.144979	0.00469479	0.120127	0.126311	0.218701	0.966473	0.00215923	0.999208	0.00528713	0.158044	0.00448947	2.64777e-07		0.53144	0.823696	0.591979	0.650614	0.616087	0.780158
		N	50	50	49	49	50	41	39	50	48	48	48	48	46	44	45	46	42	50	50	50	50	50	50	50	50	50	50	50	50	50	50	50	50	50	50	50	50	50	50	50	50	50	50	50	50
	miR-503.5p	Coefficient de corrélation	0.130134	0.0472532	0.034641	0.0483686	0.122618	0.161277	0.113534	-0.00142764	-0.155892	0.24485	-0.0409247	-0.133307	-0.0375657	0.256202	-0.00922479	0.27098	0.27471	-0.154094	0.414934	0.386603	-0.180408	-0.150348	-0.0289556	0.245522	0.247827	0.278848	-0.0280912	0.223433	0.556206	0.178103	0.214502	-0.0206002	0.00465786	0.222185	0.381897	0.443169	0.163217	0.0847539	0.0906122	1	0.0837935	-0.0604562	-0.159952	-0.0937815	0.196255
		Sig. (bilatérale)	0.367722	0.744529	0.813201	0.741375	0.396262	0.313764	0.49134	0.992149	0.290026	0.0934853	0.782412	0.366379	0.804244	0.0932152	0.952043	0.0685235	0.0782982	0.28532	0.00273399	0.00554941	0.20994	0.297332	0.841786	0.0856857	0.0826942	0.0498829	0.846451	0.118821	2.74235e-05	0.215921	0.134688	0.887083	0.97439	0.120949	0.00620605	0.00126799	0.257406	0.558415	0.53144		0.562898	0.676635	0.267177	0.517119	0.171953
		N	50	50	49	49	50	41	39	50	48	48	48	48	46	44	45	46	42	50	50	50	50	50	50	50	50	50	50	50	50	50	50	50	50	50	50	50	50	50	50	50	50	50	50	50	50
	miR-301b	Coefficient de corrélation	-0.00848698	-0.0861026	0.0779423	-0.109442	-0.0452306	0.00769235	-0.128342	0.229851	0.330178	-0.380878	-0.0545663	0.303645	0.320395	0.127205	-0.20255	-0.0665577	-0.0319468	0.177239	-0.0273229	-0.0838896	0.282209	0.242833	0.0456663	0.446242	0.0541176	0.357407	0.324946	0.181369	-0.0359664	0.332725	-0.0372149	0.0932053	0.284898	0.437887	0.0611285	0.316303	0.323601	0.152077	0.0323169	0.0837935	1	0.577623	0.361633	0.370372	0.274718
		Sig. (bilatérale)	0.953354	0.552148	0.594503	0.454118	0.755117	0.961929	0.436187	0.108326	0.0219096	0.00756863	0.712608	0.0358983	0.0299459	0.410597	0.182076	0.660313	0.840822	0.218193	0.850602	0.562449	0.0470767	0.089282	0.752833	0.00116159	0.708952	0.010831	0.0213086	0.207483	0.804159	0.0182298	0.797501	0.519708	0.0449256	0.00147136	0.67324	0.0252325	0.0218828	0.291748	0.823696	0.562898		1.12295e-05	0.00986762	0.00810722	0.0535147
		N	50	50	49	49	50	41	39	50	48	48	48	48	46	44	45	46	42	50	50	50	50	50	50	50	50	50	50	50	50	50	50	50	50	50	50	50	50	50	50	50	50	50	50	50	50
	miR-548c.5p	Coefficient de corrélation	-0.172569	0.221331	-0.291562	0.160514	-0.208368	-0.0791089	-0.251748	0.161324	0.229929	-0.19588	-0.109133	0.222179	0.252466	0.00895811	-0.289592	-0.0954261	0.0147572	0.3406	-0.0308764	0.150348	0.23611	-0.126339	0.205282	0.138055	0.200096	0.413013	0.583962	0.0430732	-0.0306843	0.198463	-0.153517	-0.025114	0.329364	0.360672	0.0555582	0.111164	0.270012	0.246098	0.0776471	-0.0604562	0.577623	1	0.374118	0.177335	0.541032
		Sig. (bilatérale)	0.230763	0.122421	0.0420885	0.270567	0.14647	0.622966	0.122096	0.263042	0.115916	0.182109	0.460288	0.129073	0.0905071	0.953978	0.0536627	0.528144	0.926097	0.0155057	0.831438	0.297332	0.0987881	0.381975	0.152679	0.339024	0.163547	0.00287397	8.51706e-06	0.76646	0.832472	0.167082	0.287147	0.862558	0.0195104	0.0100798	0.70156	0.442157	0.0579108	0.08493	0.591979	0.676635	1.12295e-05		0.00744042	0.21794	4.97858e-05
		N	50	50	49	49	50	41	39	50	48	48	48	48	46	44	45	46	42	50	50	50	50	50	50	50	50	50	50	50	50	50	50	50	50	50	50	50	50	50	50	50	50	50	50	50	50
	miR-505.3p	Coefficient de corrélation	-0.0650668	-0.114099	-0.0721688	-0.152351	-0.343435	-0.0013112	0.271493	0.246982	0.320827	-0.266614	-0.159152	0.311051	0.50872	-0.123622	-0.053965	-0.18931	-0.369253	0.401393	-0.322353	0.0360624	0.537863	0.114334	0.212005	0.174358	0.223818	0.327443	0.0341417	0.0113806	-0.15467	0.272317	0.232845	0.606146	0.38401	0.620744	-0.0778391	-0.0173349	0.00734694	0.104346	0.0656423	-0.159952	0.361633	0.374118	1	0.776134	0.458535
		Sig. (bilatérale)	0.653481	0.430125	0.622166	0.296004	0.0146138	0.993508	0.0945482	0.0837809	0.0261955	0.0669841	0.279931	0.0314042	0.000306222	0.424011	0.72478	0.207648	0.016104	0.00386392	0.0224276	0.803646	5.61871e-05	0.429171	0.139396	0.22589	0.118171	0.0202758	0.813914	0.937478	0.2835	0.0557226	0.103679	3.08654e-06	0.0059033	1.51612e-06	0.59106	0.904891	0.959614	0.47082	0.650614	0.267177	0.00986762	0.00744042		3.55363e-11	0.000811358
		N	50	50	49	49	50	41	39	50	48	48	48	48	46	44	45	46	42	50	50	50	50	50	50	50	50	50	50	50	50	50	50	50	50	50	50	50	50	50	50	50	50	50	50	50	50
	miR-93.5p	Coefficient de corrélation	0.186714	-0.264935	0.0375278	-0.206332	-0.154582	0.0565563	0.246812	0.172745	0.368039	-0.386319	-0.100038	0.344378	0.5479	-0.0412073	0.0971238	-0.113993	-0.172626	0.137767	-0.283745	0.0312605	0.521345	0.235246	-0.0766867	0.353181	-0.0306843	0.163409	-0.107515	-0.0585354	-0.204322	0.299304	0.132485	0.522113	0.14036	0.521441	-0.0940696	-0.0376951	-0.105402	-0.131429	-0.0726531	-0.0937815	0.370372	0.177335	0.776134	1	0.357023
		Sig. (bilatérale)	0.194176	0.0629752	0.797949	0.154912	0.283777	0.725424	0.129839	0.230279	0.0100626	0.00668545	0.498713	0.0165367	8.10444e-05	0.790561	0.525627	0.450654	0.274299	0.340043	0.0458375	0.829372	0.000103539	0.100065	0.596582	0.0118742	0.832472	0.256839	0.457376	0.68637	0.154651	0.0347261	0.359055	0.000100707	0.330943	0.000103181	0.515827	0.794945	0.466315	0.362933	0.616087	0.517119	0.00810722	0.21794	3.55363e-11		0.0109224
		N	50	50	49	49	50	41	39	50	48	48	48	48	46	44	45	46	42	50	50	50	50	50	50	50	50	50	50	50	50	50	50	50	50	50	50	50	50	50	50	50	50	50	50	50	50
	miR-378a.3p	Coefficient de corrélation	0.0905278	0.119381	-0.0779423	0.0855634	-0.239468	-0.0941439	0.019745	0.187021	0.346733	-0.282938	-0.177341	0.336972	0.322754	-0.00895811	-0.208876	-0.0128921	0.177735	0.388619	-0.0314526	0.113565	0.295462	-0.128739	0.168115	0.280384	0.217671	0.502233	0.276351	0.0552701	0.0459544	0.259448	0.104442	0.298727	0.334262	0.473517	0.0710204	0.134886	0.220456	0.227083	0.0404802	0.196255	0.274718	0.541032	0.458535	0.357023	1
		Sig. (bilatérale)	0.531825	0.408939	0.594503	0.558847	0.0939478	0.558228	0.905032	0.193429	0.015764	0.0513433	0.227875	0.0191796	0.0286913	0.953978	0.168514	0.932233	0.26013	0.00528713	0.82834	0.432299	0.0372376	0.37292	0.243204	0.0485837	0.128886	0.000202136	0.0520541	0.703036	0.751323	0.0688402	0.470409	0.0350936	0.0176685	0.00051436	0.624058	0.350334	0.123944	0.112762	0.780158	0.171953	0.0535147	4.97858e-05	0.000811358	0.0109224
		N	50	50	49	49	50	41	39	50	48	48	48	48	46	44	45	46	42	50	50	50	50	50	50	50	50	50	50	50	50	50	50	50	50	50	50	50	50	50	50	50	50	50	50	50	50
